# Supplementary material for: A Convenient, Rapid, Conventional Heating Route to MIDA Boronates
Source: Molecules. 2022 Aug 9;27(16):5052. doi: 10.3390/molecules27165052 (PMC9414357; doi:10.3390/molecules27165052)
Supplement: Supplementary file 1 [file molecules-27-05052-s001.zip]

Archive with 1 entries (1 files):
- molecules-1811037-supplementary.pdf
